# Supplementary material for: Novel C3/C28-bis-1,2,4-Triazolyl-sulfanylacetate-betulin Derivatives: Synthesis and Evaluation of Anticancer Potential
Source: Int J Mol Sci. 2026 Jul 2;27(13):5960. doi: 10.3390/ijms27135960 (PMC13361304; doi:10.3390/ijms27135960)
Supplement: Supplementary file 1 [file ijms-27-05960-s001.zip]

Archive with 1 entries (1 files):
- ijms-4388316-supplementary.pdf
